# Supplementary material for: Building the Framework for Standardized Clinical Laboratory Reporting of Next-generation Sequencing Data for Resistance-associated Mutations in Mycobacterium tuberculosis Complex
Source: Clin Infect Dis. 2019 Mar 18;69(9):1631–3. doi: 10.1093/cid/ciz219 (PMC6792097; doi:10.1093/cid/ciz219)
Supplement: ciz219_suppl_Supplementary_Material [file ciz219_suppl_supplementary_material.xlsx]

## Sheet: Sheet1
	Feb 3-4 2016 workshop
	Name	Affiliation	Country
	Andrea Cabibbe	World Health Organization	Switzerland
	Angela Starks	Centers for Disease Control and Prevention	USA
	Anita Suresh	Beckton Dickenson	USA
	Astrid Ferlinz	Thermofisher	UK
	Beverly Metchock	Centers for Disease Control and Prevention	USA
	Camilla Rodrigues	P.D. Hinduja National Hospital and Medical Research Centre	India
	Catherine Arnold	Public Health England	England
	Daniela Maria Cirillo	San Raffaele Scientific Institute	Italy
	Derrick Crook	Oxford	England
	Frank Cobelens	Amsterdam Institute for Global Health and Development	The Netherlands
	Gunta Dravniece	KNCV Tuberculosis Foundation	The Netherlands
	Ibrahim Abubakar	University College London	England
	Katja Einer	Qiagen	USA
	Lakshmi Jayashankar	National Institute of Health, Division of AIDS	USA
	Lori Armstrong	Centers for Disease Control and Prevention	USA
	Maha Reda Farhat	Harvard	USA
	Marco Schito	Critical Path Institute	USA
	Martina Casenghi	Medecins Sans Frontieres	Switzerland
	Matteo Zignol	World Health Organization	Switzerland
	Nazir Ismail	National Institute for Communicable Diseases	South Africa
	Pennan Barry	California Department of Public Health	USA
	Peter Cegielski	Centers for Disease Control and Prevention	USA
	Stefan Neimann	Research Center Borstel	Germany
	Tim Rodwell	Foundation for Innovative New Diagnostics	Switzerland
	Yan Ling Zhao	China Centers for Disease Control	China
	Sept 27-28 2017 Workshop
	Name	Affiliation	Country
	Lucilaine Ferrazoli	Adolfo Lutz Institute	Brazil
	Jennifer Gardy	BC Centre for Disease Control	Canada
	Angela Starks	Centers for Disease Control and Prevention	USA
	James Posey	Centers for Disease Control and Prevention	USA
	Alicia Chou	Critical Path Institute	USA
	Marco Schito	Critical Path Institute	USA
	Matthew Ezewudo	Critical Path Institute	USA
	Rick Liwski	Critical Path Institute	USA
	Anita Suresh	Foundation for Innovative New Diagnostics	Switzerland
	Timothy Rodwell	Foundation for Innovative New Diagnostics	Switzerland
	Irina Kontsevaya	Imperial College London	England
	Leen Rigouts	Institute of Tropical Medicine Antwerp	Beglium
	Jeffrey Tornheim	Johns Hopkins School of Medicine	USA
	Sven Hoffner	Karolinska Institutet	Sweden
	Jody Phelan	London School of Hygiene and Tropical Medicine	England
	K.R. Uma Devi	National Institute for Research in Tuberculosis	India
	Nguyen Van Hung	National Lung Hospital, Hanoi	Vietnam
	Thuong Nguyen Thuy Thuong	Oxford University Clinical Research Unit Hospital for Tropical Diseases	Vietnam
	Camilla Rodrigues	P.D. Hinduja National Hospital and Medical Research Centre	India
	Valeriu Crudu	Phthisiopneumology Institute	Moldova
	Vlad Nikolayevskyy	Public Health England	England
	Alena Skrahina	Republican Research and Practical Centre for Pulmonology and Tuberculosis	Belarus
	Christoph Lange	Research Center Borstel	Germany
	Stefan Niemann	Research Center Borstel	Germany
	Daniela Cirillo	San Raffaele Scientific Institute	Italy
	Paolo Miotto	San Raffaele Scientific Institute	Italy
	Leonid Chindelevitch	Simon Fraser University	Canada
	Jason Hinds	St. George's University of London	England
	Rob Warren	Stellenbosch University	South Africa
	Tom Shinnick	TB Diagnostics Advisor, former GLI Chair	USA
	Soyoun Shin	The Korean Institute of Tuberculosis	South Korea
	David Engelthaler	Translational Genomics Research Institute	USA
	Rebecca Colman	University of California San Diego	USA
	Claudio Koser	University of Cambridge	England
	Ana Gibertoni Cruz	University of Oxford	England
	Derrick Crook	University of Oxford	England
	Joseph Shea	Wadsworth Center, New York State Department of Health	USA
	Kimberlee Musser	Wadsworth Center, New York State Department of Health	USA
	Matteo Zignol	World Health Organization	Switzerland
